# Supplementary material for: Identification of a gustatory receptor tuned to sinigrin in the cabbage butterfly Pieris rapae
Source: PLoS Genet. 2021 Jul 15;17(7):e1009527. doi: 10.1371/journal.pgen.1009527 (PMC8282186; doi:10.1371/journal.pgen.1009527)
Supplement: S3 Table — (XLSX) [file pgen.1009527.s021.xlsx]

## Sheet: Fig1
	Fig 1A	Treatment	Feeding area (mm2)
			Bio repeat 1	Bio repeat 2	Bio repeat 3	Bio repeat 4	Bio repeat 5	Bio repeat 6	Bio repeat 7	Bio repeat 8	Bio repeat 9	Bio repeat 10	Bio repeat 11	Bio repeat 12	Bio repeat 13	Bio repeat 14	Bio repeat 15	Bio repeat 16	Bio repeat 17	Bio repeat 18	Bio repeat 19	Bio repeat 20	Bio repeat 21	Bio repeat 22	Bio repeat 23	Bio repeat 24	Bio repeat 25	Bio repeat 26	Bio repeat 27	Bio repeat 28	Bio repeat 29	Bio repeat 30	Mean	SEM
		10-6 M Sinigrin	0	0	24.5	0	30	0	0	16	18.5	0	4.5	0	24.5	4	51	18	0	0	0	0	0	45.5	0	26	0	0					10.0962	2.9758
		Water	0	0	11	31.5	52	0	0	8	1	0	13	0	13.5	24	58	12	0	0	0	0	0	0	11	0	0	0					9.03846	3.11682
		10-5 M Sinigrin	3	0	2	0.5	87	1	2	0	81.5	2	39.5	0	0	0	108.5	69	177	0	0	2	145.5	0	0	0	0	80	168.5	2	3	71	34.8333	10.073
		Water	0.5	0	0	0	3	0	0	0	3	0	0	0	0	0	30	0	27	0	0	0	56.5	0	0	0	0	47.5	0	0	0	0	5.58333	2.66103
		10-4 M Sinigrin	71.5	95.5	155	141.5	48	48.5	76	120	34.5	130	67.5	82	10.5	36	83.5	15	27	39.5	67.5	47	34.5	67.5	19.5	30	87	5.5	42.5	64	2	2	58.35	7.4691
		Water	0	27	0	0	0	45	9	2.5	22.5	19.5	0	0	0	6.5	0	0	0	25.5	20.5	0	22.5	5	0	27	1	0	16.5	0	0	0	8.33333	2.22077
		10-3 M Sinigrin	109.5	98.5	13	43.5	54.5	76	101.5	25	10.5	18	129	110	64	61	113.5	69	156	114	100.5	67	19.5	90.5	51	7.5	147	46	69	81	106		74.1897	7.67856
		Water	0	4	0	27.5	0	38.5	30.5	0	0	2	0	6	13.5	0	5	0	15	0	0	9	0	0	42.5	0	120.5	0	0	0	0		10.8276	4.53023
		10-2 M Sinigrin	12	69.5	132.5	17	10.5	177	61.5	110.5	113.5	78.5	42.5	69.5	45.5	94	138	19	62	31.5	66	126	141.5	80.5	163	130.5	109.5	14.5	90.5	101			82.4107	9.04446
		Water	0	20.5	20.5	3	0	85	0	0	2.5	0	0	3.5	0	0	26.5	0	15.5	10.5	21.5	8.5	2	0	2.5	44.5	0	1	12.5	20			10.7143	3.45296
		Concentration	Preference index (PI)
			Bio repeat 1	Bio repeat 2	Bio repeat 3	Bio repeat 4	Bio repeat 5	Bio repeat 6	Bio repeat 7	Bio repeat 8	Bio repeat 9	Bio repeat 10	Bio repeat 11	Bio repeat 12	Bio repeat 13	Bio repeat 14	Bio repeat 15	Bio repeat 16	Bio repeat 17	Bio repeat 18	Bio repeat 19	Bio repeat 20	Bio repeat 21	Bio repeat 22	Bio repeat 23	Bio repeat 24	Bio repeat 25	Bio repeat 26	Bio repeat 27	Bio repeat 28	Bio repeat 29	Bio repeat 30	Mean	SEM
		10-6 M	0	0	0.690141	0	0.365854	0	0	0.666667	0.948718	0	0.257143	0	0.644737	0.142857	0.46789	0.6	0	0	0	0	0	1	0	1	0	0					0.2612	0.07092
		10-5 M	0.857143	0	1	1	0.966667	1	1	0	0.964497	1	1	0	0	0	0.783394	1	0.867647	0	0	1	0.720297	0	0	0	0	0.627451	1	1	1	1	0.593	0.08532
		10-4 M	1	0.779592	1	1	1	0.518717	0.894118	0.979592	0.605263	0.869565	1	1	1	0.847059	1	1	1	0.607692	0.767045	1	0.605263	0.931034	1	0.526316	0.988636	1	0.720339	1	1	1	0.8887	0.0298
		10-3 M	1	0.960976	1	0.612676	1	0.663755	0.768939	1	1	0.9	1	0.948276	0.825806	1	0.957806	1	0.912281	1	1	0.881579	1	1	0.545455	1	0.549533	1	1	1	1		0.9148	0.02678
		10-2 M	1	0.772222	0.866013	0.85	1	0.675573	1	1	0.978448	1	1	0.952055	1	1	0.838906	1	0.8	0.75	0.754286	0.936803	0.986063	1	0.984894	0.745714	1	0.935484	0.878641	0.834711			0.9125	0.0195
	Fig 1B	Treatment	Feeding area (mm2)
			Bio repeat 1	Bio repeat 2	Bio repeat 3	Bio repeat 4	Bio repeat 5	Bio repeat 6	Bio repeat 7	Bio repeat 8	Bio repeat 9	Bio repeat 10	Bio repeat 11	Bio repeat 12	Bio repeat 13	Bio repeat 14	Bio repeat 15	Bio repeat 16	Bio repeat 17	Bio repeat 18	Bio repeat 19	Bio repeat 20	Bio repeat 21	Bio repeat 22	Bio repeat 23	Bio repeat 24	Bio repeat 25	Bio repeat 26	Bio repeat 27	Bio repeat 28	Bio repeat 29	Bio repeat 30	Mean	SEM
		10-6 M Gluconapin	0	0.5	2	0	0	0	0	8	0	10.5	2	0	1.5	1	0	0	5.5	0	0	0	76.5	0	0	0	0	5.5					4.34615	2.93713
		Water	0	0	0	0	0	0	0	19.5	0	10	0	1	0.5	0	0	0	0	0	0	0	70.5	0	0	0	0	26.5					4.92308	2.91517
		10-5 M Gluconapin	12.5	177	29	71	36	0.5	8	169.5	0	7	0	0	0	88.5	177	0	82.5	58	23.5	97	1	0	0	10.5	118.5						46.68	12.0054
		Water	0	79	0	28	1	0	0	98.5	0	0	0	0	0	0	33.5	0	5	46.5	5	20	0	0	0	0	43.5						14.4	5.34961
		10-4 M Gluconapin	51	88.5	0	0	59.5	56.5	52.5	54	38.5	110.5	58.5	26.5	0	110.5	44	53.5	0	0	105	33	0	51.5	114.5	66.5	94	30	62	92	113		53.9828	7.04186
		Water	1	42.5	0	0	20.5	7.5	0	3	0	13.5	0	11	0	0	13	16	0	0	8	6	0	0	71.5	22	23	4	0	0	3		9.15517	2.90247
		10-3 M Gluconapin	10.5	113	103.5	110	34.5	83.5	5.5	37.5	121	82	44	24	2.5	66.5	64.5	48.5	24	59.5	94	18.5	48	70.5	61	111	58.5						59.84	7.14386
		Water	0	14.5	8	123.5	0	0	2	11.5	0	0	2	0	17.5	1	14.5	0	3	0	10.5	42	22	0	0	23	0						11.8	5.09894
		10-2 M Gluconapin	55	9.5	1	51	54.5	51.5	23	1	42.5	123	64.5	58.5	2	40	36.5	147	8.5	46.5	57.5	2	20.5	131.5	68	89	99.5	85	177	167	177	101	66.35	9.74022
		Water	0	2	0	2.5	0	1.5	16	0	15	44.5	21.5	18	0	26	6	63.5	0	44.5	7	0	35	69.5	20	36.5	11	33.5	8	48.5	148	20	23.2667	5.62674
		Concentration	Preference index (PI)
			Bio repeat 1	Bio repeat 2	Bio repeat 3	Bio repeat 4	Bio repeat 5	Bio repeat 6	Bio repeat 7	Bio repeat 8	Bio repeat 9	Bio repeat 10	Bio repeat 11	Bio repeat 12	Bio repeat 13	Bio repeat 14	Bio repeat 15	Bio repeat 16	Bio repeat 17	Bio repeat 18	Bio repeat 19	Bio repeat 20	Bio repeat 21	Bio repeat 22	Bio repeat 23	Bio repeat 24	Bio repeat 25	Bio repeat 26	Bio repeat 27	Bio repeat 28	Bio repeat 29	Bio repeat 30	Mean	SEM
		10-6 M	0	1	1	0	0	0	0	0.290909	0	0.512195	1	0	0.75	1	0	0	1	0	0	0	0.520408	0	0	0	0	0.171875					0.2785	0.08029
		10-5 M	1	0.691406	1	0.717172	0.972973	1	1	0.632463	0	1	0	0	0	1	0.840855	0	0.942857	0.555024	0.824561	0.82906	1	0	0	1	0.731481						0.6292	0.08398
		10-4 M	0.980769	0.675573	0	0	0.74375	0.882812	1	0.947368	1	0.891129	1	0.706667	0	1	0.77193	0.769784	0	0	0.929204	0.846154	0	1	0.615591	0.751412	0.803419	0.882353	1	1	0.974138		0.6955	0.0701
		10-3 M	1	0.886275	0.928251	0.471092	1	1	0.733333	0.765306	1	1	0.956522	1	0.125	0.985185	0.816456	1	0.888889	1	0.899522	0.305785	0.685714	1	1	0.828358	1						0.8524	0.04643
		10-2 M	1	0.826087	1	0.953271	1	0.971698	0.589744	1	0.73913	0.734328	0.75	0.764706	1	0.606061	0.858824	0.698337	1	0.510989	0.891473	1	0.369369	0.654229	0.772727	0.709163	0.900452	0.7173	0.956757	0.774942	0.544615	0.834711	0.8037	0.03141
	Fig 1C	Treatment	Feeding area (mm2)
			Bio repeat 1	Bio repeat 2	Bio repeat 3	Bio repeat 4	Bio repeat 5	Bio repeat 6	Bio repeat 7	Bio repeat 8	Bio repeat 9	Bio repeat 10	Bio repeat 11	Bio repeat 12	Bio repeat 13	Bio repeat 14	Bio repeat 15	Bio repeat 16	Bio repeat 17	Bio repeat 18	Bio repeat 19	Bio repeat 20	Bio repeat 21	Bio repeat 22	Bio repeat 23	Bio repeat 24	Bio repeat 25	Bio repeat 26	Mean	SEM
		10-6 M Glucoiberin	24	0	0	0	0	0	0	177	4.5	0	6	0	18.5	0	21	0	0	2	0	0	6	177	157.5	1.5	9.5		24.18	11.1352
		Water	0	0	0	0	0	0	0	142.5	0	0	0	0	0	0	14	0	0	0	0	0	4.5	165.5	148	0	88.5		22.52	10.4059
		10-5 M Glucoiberin	163.5	2	0	0	0	0	111	0	0	177	177	177	0	0	2.5	0	0	0	0	0	0	0	8	0	3	0	31.5769	12.8422
		Water	9	0	0	0	0	0	16.5	0	0	85	123.5	177	0	0	0	0	0	0	0	0	0	0	0	0	0	0	15.8077	8.56312
		10-4 M Glucoiberin	146.5	116.5	57	140	10	177	139	0	105.5	0	177	177	0	88.5	3.5	0	151	6	0	115.5	121.5	136	0	116	69		82.1	13.5036
		Water	31.5	109	0	43	0	177	2.5	0	0	0	12	177	0	0	0	0	37.5	0	0	71	56	56	0	48.5	0		32.84	10.4595
		10-3 M Glucoiberin	54	0	24.5	18.5	0	30	177	0	7.5	0	0	0	91	153	0	168	0	177	0	4.5	3.5	88	0	102.5	126.5		49.02	13.0127
		Water	21.5	0	0	0	0	0	150	0	0	0	0	0	150	107.5	0	129.5	0	177	0	0	0	0	0	8	20		30.54	11.7093
		10-2 M Glucoiberin	0	0	0	10	0	0	125.5	88.5	70	5	0	0	0	0	0	0	177	0	14	148	0	74.5	0	0	68		31.22	10.6336
		Water	0	0	0	14	0	0	59.5	50	35	0	0	0	0	0	0	0	157	0	81.5	32.5	0	78.5	0	0	133.5		25.66	8.88185
		Concentration	Preference index (PI)
			Bio repeat 1	Bio repeat 2	Bio repeat 3	Bio repeat 4	Bio repeat 5	Bio repeat 6	Bio repeat 7	Bio repeat 8	Bio repeat 9	Bio repeat 10	Bio repeat 11	Bio repeat 12	Bio repeat 13	Bio repeat 14	Bio repeat 15	Bio repeat 16	Bio repeat 17	Bio repeat 18	Bio repeat 19	Bio repeat 20	Bio repeat 21	Bio repeat 22	Bio repeat 23	Bio repeat 24	Bio repeat 25	Bio repeat 26	Mean	SEM
		10-6 M	1	0	0	0	0	0	0	0.553991	1	0	1	0	1	0	0.6	0	0	1	0	0	0.571429	0.516788	0.515548	1	0.0969388		0.3544	0.08562
		10-5 M	0.947826	1	0	0	0	0	0.870588	0	0	0.675573	0.589018	0.5	0	0	1	0	0	0	0	0	0	0	1	0	1	0	0.2919	0.08324
		10-4 M	0.823034	0.51663	1	0.765027	1	0.5	0.982332	0	1	0	0.936508	0.5	0	1	1	0	0.801061	1	0	0.619303	0.684507	0.708333	0	0.705167	1		0.622	0.07856
		10-3 M	0.715232	0	1	1	0	1	0.541284	0	1	0	0	0	0.377593	0.587332	0	0.564706	0	0.5	0	1	1	1	0	0.927602	0.863481		0.4832	0.08788
		10-2 M	0	0	0	0.416667	0	0	0.678378	0.638989	0.666667	1	0	0	0	0	0	0	0.52994	0	0.146597	0.819945	0	0.486928	0	0	0.337469		0.2296	0.06469
	Fig. 1D	Treatment	Feeding area (mm2)
			Bio repeat 1	Bio repeat 2	Bio repeat 3	Bio repeat 4	Bio repeat 5	Bio repeat 6	Bio repeat 7	Bio repeat 8	Bio repeat 9	Bio repeat 10	Bio repeat 11	Bio repeat 12	Bio repeat 13	Bio repeat 14	Bio repeat 15	Bio repeat 16	Bio repeat 17	Bio repeat 18	Bio repeat 19	Bio repeat 20	Bio repeat 21	Bio repeat 22	Bio repeat 23	Bio repeat 24	Bio repeat 25	Bio repeat 26	Mean	SEM
		10-6 M Glucobrassicin	0	0	0	0	0	0	0	0	0	0	0	0	0	0	0	0	0	0	0	2	0	0	0	0	0		0.08	0.08
		Water	0	0	0	0	0	0	0	0	0	0	0	0	0	0	0	0	0	0	0	0	0	0	0	0	0		0	0
		10-5 M Glucobrassicin	0	0	77	8	0	0	0	0	0	0	0	0	0	0	120	0	88.5	0	0	0	81	0	0	0			15.6042	7.241
		Water	0	0	0	0	0	0	0	0	0	0	0	61.5	0	0	90.5	0	49.5	0	0	0	2	0	0	0			8.47917	4.79682
		10-4 M Glucobrassicin	0	88.5	156.5	3	177	36.5	0	27.5	166.5	34	0	100	53.5	156	0	177	164	96	22	0	147	91					77.0909	14.6308
		Water	0	0	0	0	159.5	0	0	0	40.5	8	0	22.5	0	0	0	177	11	0	0	0	88.5	0					23.0455	10.9356
		10-3 M Glucobrassicin	109.5	0	154.5	177	101	177	122	73	177	177	177	110	168	177	88.5	92.5	177	177	135	116.5	167	111.5	153.5				135.587	9.5834
		Water	0	0	17	60	2	62	2	0	35	110	1.5	9.5	75.5	17	0	1	88.5	1	16	2	88	132.5	0				31.3261	8.66274
		10-2 M Glucobrassicin	75	36	88.5	138	16.5	177	139	167	177	165	162.5	177	177	167.5	16.5	111	162.5	141.5	2	125.5	120.5	177	153	111	88.5	146.5	123.788	10.7789
		Water	0	0	0	0	46	10.5	69.5	67	8.5	65	128	0	0	11.5	2	17	0	8	0	9.5	0	11.5	30	49.5	0	66.5	23.0769	6.42888
		Concentration	Preference index (PI)
			Bio repeat 1	Bio repeat 2	Bio repeat 3	Bio repeat 4	Bio repeat 5	Bio repeat 6	Bio repeat 7	Bio repeat 8	Bio repeat 9	Bio repeat 10	Bio repeat 11	Bio repeat 12	Bio repeat 13	Bio repeat 14	Bio repeat 15	Bio repeat 16	Bio repeat 17	Bio repeat 18	Bio repeat 19	Bio repeat 20	Bio repeat 21	Bio repeat 22	Bio repeat 23	Bio repeat 24	Bio repeat 25	Bio repeat 26	Mean	SEM
		10-6 M	0	0	0	0	0	0	0	0	0	0	0	0	0	0	0	0	0	0	0	1	0	0	0	0	0		0.04	0.04
		10-5 M	0	0	1	1	0	0	0	0	0	0	0	0	0	0	0.570071	0	0.641304	0	0	0	0.975904	0	0	0			0.175	0.07354
		10-4 M	0	1	1	1	0.526003	1	0	1	0.804348	0.809524	0	0.816327	1	1	0	0.5	0.937143	1	1	0	0.624204	1					0.6773	0.08702
		10-3 M	1	0	0.900875	0.746835	0.980583	0.740586	0.983871	1	0.834906	0.616725	0.991597	0.920502	0.689938	0.912371	1	0.989305	0.666667	0.994382	0.89404	0.983122	0.654902	0.456967	1				0.8261	0.04959
		10-2 M	1	1	1	1	0.264	0.944	0.666667	0.713675	0.954178	0.717391	0.55938	1	1	0.935754	0.891892	0.867188	1	0.946488	1	0.92963	1	0.938992	0.836066	0.691589	1	0.687793	0.8654	0.03371
	Fig 1E	Treatment	Feeding area (mm2)
			Bio repeat 1	Bio repeat 2	Bio repeat 3	Bio repeat 4	Bio repeat 5	Bio repeat 6	Bio repeat 7	Bio repeat 8	Bio repeat 9	Bio repeat 10	Bio repeat 11	Bio repeat 12	Bio repeat 13	Bio repeat 14	Bio repeat 15	Bio repeat 16	Bio repeat 17	Bio repeat 18	Bio repeat 19	Bio repeat 20	Bio repeat 21	Bio repeat 22	Bio repeat 23	Bio repeat 24	Bio repeat 25	Bio repeat 26	Bio repeat 27	Bio repeat 28	Bio repeat 29	Bio repeat 30	Mean	SEM
		10-6 M Gluconasturtiin	0.5	0	0	0	3	28	4	24.5	0	83	0	0	67	0	5	44.5	0	4.5	73	0	0	1	0	8	0	0					13.3077	4.89938
		Water	0	38.5	0	3	66	26	0	1.5	0	86	0	0	2	0	0	8	0	0	3	1.5	1	2	0	14	0	0					9.7115	4.25162
		10-5 M Gluconasturtiin	152	0	114.5	80	163.5	4.5	0	6	0	85	0	83	0	18.5	142.5	113	14	27	143.5	0	14.5	51	11.5	14							51.5833	11.8666
		Water	129.5	0	30	0	17	0	0	0	0	6.5	0	12	0	5.5	111.5	3	0	0	43	0	0	1	0	0							14.9583	7.00633
		10-4 M Gluconasturtiin	41	64.5	130	28.5	48.5	105.5	121.5	13	16.5	89.5	64	106	6	122	67.5	17	177	147.5	168	67.5	17	177	147.5	168							87.9375	11.8275
		Water	4	5	80	0	0	23.5	53	5.5	0	17	0	48	0	88.5	0	0	9.5	67.5	54.5	0	0	9.5	67.5	54.5							24.4792	6.18403
		10-3 M Gluconasturtiin	60	57	58.5	27.5	112.5	10.5	116.5	34.5	62	27.5	79.5	51.5	64.5	129.5	81	31	177	82	10.5	103	152	20.5	133.5	70	177	65.5	86.5	177	62	138	81.9333	9.06724
		Water	0	29.5	0	2.5	10	7	9	1	25	2	4	5	0	5	2	0	28.5	0	0	0	85.5	0	15	0	19.5	0	13	95	7	27	13.0833	4.20332
		10-2 M Gluconasturtiin	177	177	177	177	38.5	172	177	75	177	64.5	88.5	177	51.5	77	26.5	172	66	177	36	109.5	63	134.5	102	172	163	130.5	109.5	90.5	101		119.276	9.88096
		Water	0	54.5	35	10	21.5	5.5	97.5	0	5	2	0	55	0	0	0	28.5	16	9.5	0	5	6	59	8	1.5	2.5	44.5	0	12.5	20		17.2069	4.44884
		Concentration	Preference index (PI)
			Bio repeat 1	Bio repeat 2	Bio repeat 3	Bio repeat 4	Bio repeat 5	Bio repeat 6	Bio repeat 7	Bio repeat 8	Bio repeat 9	Bio repeat 10	Bio repeat 11	Bio repeat 12	Bio repeat 13	Bio repeat 14	Bio repeat 15	Bio repeat 16	Bio repeat 17	Bio repeat 18	Bio repeat 19	Bio repeat 20	Bio repeat 21	Bio repeat 22	Bio repeat 23	Bio repeat 24	Bio repeat 25	Bio repeat 26	Bio repeat 27	Bio repeat 28	Bio repeat 29	Bio repeat 30	Mean	SEM
		10-6 M	1	0	0	0	0.0434783	0.518519	1	0.942308	0	0.491124	0	0	0.971014	0	1	0.847619	0	1	0.960526	0	0	0.333333	0	0.363636	0	0					0.3638	0.08573
		10-5 M	0.539964	0	0.792388	1	0.905817	1	0	1	0	0.928962	0	0.873684	0	0.770833	0.561024	0.974138	1	1	0.769437	0	1	0.980769	1	1							0.6704	0.08491
		10-4 M	0.911111	0.928058	0.619048	1	1	0.817829	0.696275	0.702703	1	0.840376	1	0.688312	1	0.579572	1	1	0.949062	0.686047	0.755056	1	1	0.949062	0.686047	0.755056							0.8579	0.02997
		10-3 M	1	0.65896	1	0.916667	0.918367	0.6	0.928287	0.971831	0.712644	0.932203	0.952096	0.911504	1	0.962825	0.975904	1	0.861314	1	1	1	0.64	1	0.89899	1	0.900763	1	0.869347	0.650735	0.898551	0.836364	0.9	0.02249
		10-2 M	1	0.764579	0.834906	0.946524	0.641667	0.969014	0.644809	1	0.972527	0.969925	1	0.762931	1	1	1	0.857855	0.804878	0.949062	1	0.956332	0.913043	0.69509	0.927273	0.991354	0.984894	0.745714	1	0.878641	0.834711		0.8976	0.02156

## Sheet: Fig2
	Fig 2B	Compound	Spike/s
			Bio repeat 1	Bio repeat 2	Bio repeat 3	Bio repeat 4	Bio repeat 5	Bio repeat 6	Bio repeat 7	Bio repeat 8	Bio repeat 9	Bio repeat 10	Mean	SEM
		KCl	10	6	4	6	16	10	5	4	4	8	7.3	1.21152
		Sinigrin	81	90	104	108	139	81	78	76	92	62	91.1	6.83041
		Gluconapin	96	101	111	111	88	113	92	87	112	118	102.9	3.63456
		Glucoiberin	51	94	79	80	48	94	52	129	53	81	76.1	8.17917
		Glucobrassicin	25	118	120	112	75	113	109	55	157	82	96.6	11.9492
		Gluconasturtiin	112	117	107	124	103	84	121	84	96	87	103.5	4.81029
	Fig 2D	Compound	Spikes/s
			Bio repeat 1	Bio repeat 2	Bio repeat 3	Bio repeat 4	Bio repeat 5	Bio repeat 6	Bio repeat 7	Bio repeat 8	Bio repeat 9	Bio repeat 10	Bio repeat 11	Mean	SEM
		KCl	10	8	7	11	22	8	6	10	8	9	25	11.2727	1.88338
		Sinigrin	9	19	5	17	21	19	5	22	6	9	16	13.4545	2.01974
		Gluconapin	32	31	33	14	4	2	3	4	11	3	7	13.0909	3.82445
		Glucoiberin	38	6	5	12	7	10	24	3	21	6	21	13.9091	3.2654
		Glucobrassicin	85	73	93	86	122	49	97	44	72	79	61	78.2727	6.72997
		Gluconasturtiin	14	18	10	9	13	15	26	9	18	7	15	14	1.63485
	Fig 2E	Sinigrin	Spikes/s
			Bio repeat 1	Bio repeat 2	Bio repeat 3	Bio repeat 4	Bio repeat 5	Bio repeat 6	Bio repeat 7	Bio repeat 8	Bio repeat 9	Bio repeat 10	Bio repeat 11	Mean	SEM
		KCl	2	10	3	2	2	6	4	6	3	16	10	5.8182	1.3539
		0.01	13	4	1	1	7	2	5	4	4	2		4.3	1.13578
		0.1	2	20	2	8	5	4	21	28	7	3	2	9.2727	2.78663
		1	54	54	51	63	32	25	83	37	38	45	49	48.2727	4.81114
		10	81	90	104	108	91	87	84	109	88	160	108	100.909	6.69254
	Fig 2F	Gluconapin	Spikes/s
			Bio repeat 1	Bio repeat 2	Bio repeat 3	Bio repeat 4	Bio repeat 5	Bio repeat 6	Bio repeat 7	Bio repeat 8	Bio repeat 9	Bio repeat 10	Bio repeat 11	Bio repeat 12	Mean	SEM
		KCl	2	10	3	2	2	6	4	6	3	16	10	20	7	1.71004
		0.01	15	17	4	4	17	9	14	5	8	6	5	7	9.25	1.46745
		0.1	9	27	3	4	32	41	32	36	4	13	53		23.0909	5.21267
		1	63	53	19	90	110	56	73	73	70	93			70	7.94565
		10	96	101	111	111	88	92	87	112	118	93	103	105	101.417	2.96816
	Fig 2G	Glucoiberin	Spikes/s
			Bio repeat 1	Bio repeat 2	Bio repeat 3	Bio repeat 4	Bio repeat 5	Bio repeat 6	Bio repeat 7	Bio repeat 8	Bio repeat 9	Bio repeat 10	Mean	SEM
		KCl	3	8	6	4	11	18	7	10	25	36	12.8	3.336
		0.01	37	33	17	17	28	76	4	39	21	28	30	6.10828
		0.1	32	4	13	15	40	41	15	12	29	43	24.4	4.49741
		1	55	81	43	41	47	49	40	103	55	41	55.5	6.5307
		10	54	89	85	93	48	98	52	129	52	61	76.1	8.48325
	Fig 2H	Glucobrassicin	Spikes/s
			Bio repeat 1	Bio repeat 2	Bio repeat 3	Bio repeat 4	Bio repeat 5	Bio repeat 6	Bio repeat 7	Mean	SEM
		KCl	5	5	3	8	4	11	18	7.7143	1.9966
		0.01	32	10	39	34	20			27	5.27257
		0.1	17	65	88	94	50	87		66.8333	12.0593
		1	103	104	103	100	97	72	115	99.1429	4.99251
		10	110	64	112	79	94	109	90	94	6.80686
	Fig 2I	Gluconasturtiin	Spikes/s
			Bio repeat 1	Bio repeat 2	Bio repeat 3	Bio repeat 4	Bio repeat 5	Bio repeat 6	Bio repeat 7	Bio repeat 8	Bio repeat 9	Bio repeat 10	Mean	SEM
		KCl	2	10	6	4	6	3	16	10	3	5	6.5	1.36829
		0.01	2	3	13	16	28	5	4	2	36	3	11.2	3.82623
		0.1	12	7	20	40	8	25	13	7	1	27	16	3.75648
		1	44	64	57	40	65	103	52	73	62	107	66.7	7.11188
		10	131	112	117	107	124	103	112	81	99	111	109.7	4.36412
	Fig 2J	Glucobrassicin	Spikes/s
			Bio repeat 1	Bio repeat 2	Bio repeat 3	Bio repeat 4	Bio repeat 5	Bio repeat 6	Bio repeat 7	Bio repeat 8	Mean	SEM
		KCL	4	22	5	11	12	22	4	6	10.75	2.67762
		0.01	10	6	5	16	19	36	9	29	16.25	3.972
		0.1	23	18	14	57	26	16			25.6667	6.52516
		1	44	58	53	87	48	61	59	78	61	5.17549
		10	85	102	97	79	118	100	93	85	94.875	4.36478

## Sheet: Fig3
	Fig 3B	Compound	Spikes/s
			Bio repeat 1	Bio repeat 2	Bio repeat 3	Bio repeat 4	Bio repeat 5	Bio repeat 6	Bio repeat 7	Bio repeat 8	Bio repeat 9	Bio repeat 10	Bio repeat 11	Bio repeat 12	Bio repeat 13	Bio repeat 14	Bio repeat 15	Mean	SEM
		KCl	16	23	48	25	39	33	20	25	24	40	30	19	18			27.6923	2.70419
		Sinigrin	27	22	34	25	31	39	48	34	22	41	40	41	46	60	13	34.8667	3.11045
		Gluconapin	55	42	57	58	52	55	39	23	36	47	20	9				41.0833	4.69761
		Glucoiberin	20	16	18	55	63	29	53	10	21							31.6667	6.60387
		Glucobrassicin	92	29	50	53	116	65	71									68	10.8759
		Gluconasturtiin	81	87	66	92	108	73	61	75	67	112	98	46	63	89	141	83.9333	6.22626
	Fig 3D	Compound	Spikes/s
			Bio repeat 1	Bio repeat 2	Bio repeat 3	Bio repeat 4	Bio repeat 5	Bio repeat 6	Bio repeat 7	Bio repeat 8	Bio repeat 9	Bio repeat 10	Bio repeat 11	Bio repeat 12	Bio repeat 13	Bio repeat 14	Bio repeat 15	Bio repeat 16	Bio repeat 17	Mean	SEM
		KCl	27	31	33	32	44	20	27	38	17	37	18	22	37	26	26			29	2.05171
		Sinigrin	102	78	68	91	69	54	68	91	74	63	64	77	57	84	114	56	74	75.5294	4.01204
		Gluconapin	81	46	65	81	69	71	44	67	80	74	60	75	86	98	78	58	114	73.3529	4.18501
		Glucoiberin	70	58	106	71	64	61	105	73	99	104	88	50	49	67				76.0714	5.47067
		Glucobrassicin	58	72	37	84	81	114	79	62	61	70								71.8	6.39757
		Gluconasturtiin	136	99	80	105	148	100	85	67	109	126	63	74	110	93	100	141		102.25	6.4197
	Fig 3E	Glucobrassicin	Spikes/s
			Bio repeat 1	Bio repeat 2	Bio repeat 3	Bio repeat 4	Bio repeat 5	Bio repeat 6	Mean	SEM
		KCl	30	13	19	18	23	28	21.8333	2.62573
		0.01	51	56	14	33	13	27	32.3333	7.4102
		0.1	21	30	17	34	47	65	35.6667	7.274
		1	53	55	58	19	76	66	54.5	7.89409
		10	97	51	50	115	62	71	74.3333	10.7507
	Fig 3F	Gluconasturtiin	Spikes/s
			Bio repeat 1	Bio repeat 2	Bio repeat 3	Bio repeat 4	Bio repeat 5	Mean	SEM
		KCl	26	20	20	20	26	22.4	1.46969
		0.01	19	41	8	15	29	22.4	5.75847
		0.1	27	34	12	39	64	35.2	8.51704
		1	80	71	32	61	60	60.8	8.07094
		10	85	96	69	78	72	80	4.84768
	Fig 3G	Sinigrin	Smaller Spikes (s)
			Bio repeat 1	Bio repeat 2	Bio repeat 3	Bio repeat 4	Bio repeat 5	Bio repeat 6	Bio repeat 7	Bio repeat 8	Bio repeat 9	Bio repeat 10	Mean	SEM
		KCl	30	33	17	21	15	15	39	38	48	25	28.1	3.60077
		0.01	30	33	19	11	38	37	49	28	34	38	31.7	3.36667
		0.1	24	30	41	18	36	21	33	22	26	35	28.6	2.38607
		1	43	48	60	41	103	55	50	79	62	75	61.6	6.08495
		10	66	55	56	67	64	58	63	73	69	69	64	1.90321
		Sinigrin	Larger Spikes (s)
			Bio repeat 1	Bio repeat 2	Bio repeat 3	Bio repeat 4	Bio repeat 5	Bio repeat 6	Bio repeat 7	Bio repeat 8	Bio repeat 9	Bio repeat 10	Mean	SEM
		KCl	30	33	17	21	15	15	39	38	48	25	28.1	3.60077
		0.01	1	2	3	0	1	1	0	0	14	2	2.4	1.32665
		0.1	13	11	8	0	1	0	0	2	14	2	5.1	1.82239
		1	5	1	2	10	7	1	4	18	4	3	5.5	1.64148
		10	8	8	5	15	1	5	1	4	15	5	6.7	1.57092
	Fig 3H	Gluconapin	Smaller Spikes (s)
			Bio repeat 1	Bio repeat 2	Bio repeat 3	Bio repeat 4	Bio repeat 5	Bio repeat 6	Bio repeat 7	Bio repeat 8	Mean	SEM
		KCl	22	37	26	26	19	29	32	12	25.375	2.75122
		0.01	5	7	7	27	24	6	22	27	15.625	3.59532
		0.1	18	23	32	15	45	21	30	30	26.75	3.38985
		1	55	41	45	65	62	53	47	51	52.375	2.90896
		10	63	57	77	70	92	67	57	95	72.25	5.19873
		Gluconapin	Larger Spikes (s)
			Bio repeat 1	Bio repeat 2	Bio repeat 3	Bio repeat 4	Bio repeat 5	Bio repeat 6	Bio repeat 7	Bio repeat 8	Mean	SEM
		KCl	22	37	26	26	19	29	32	12	25.375	2.75122
		0.01	5	0	3	5	0	4	1	8	3.25	0.99553
		0.1	2	1	1	11	3	2	2	5	3.375	1.17925
		1	1	1	6	6	2	4	2	15	4.625	1.64683
		10	14	13	5	3	6	11	4	6	7.75	1.5089
	Fig 3I	Glucoiberin	Smaller Spikes (s)
			Bio repeat 1	Bio repeat 2	Bio repeat 3	Bio repeat 4	Bio repeat 5	Bio repeat 6	Bio repeat 7	Bio repeat 8	Mean	SEM
		KCl	31	17	17	18	22	26	26		22.4286	2.05701
		0.01	2	11	7	7	18	13	30		12.5714	3.48368
		0.1	14	11	12	25	28	13	31		19.1429	3.21772
		1	33	53	45	32	19	50	37	39	38.5	3.87298
		10	56	68	69	50	69	69	60	98	67.375	5.0566
		Glucoiberin	Larger Spikes (s)
			Bio repeat 1	Bio repeat 2	Bio repeat 3	Bio repeat 4	Bio repeat 5	Bio repeat 6	Bio repeat 7	Bio repeat 8	Mean	SEM
		KCl	31	17	17	18	22	26	26		22.4286	2.05701
		0.01	2	4	4	2	7	5	3		3.8571	0.67006
		0.1	5	9	9	14	3	16	4		8.5714	1.88802
		1	2	6	7	11	16	25	11	5	10.375	2.59076
		10	16	3	15	13	19	4	15	5	11.25	2.20996
	Fig 3J	Glucobrassicin	Smaller Spikes (s)
			Bio repeat 1	Bio repeat 2	Bio repeat 3	Bio repeat 4	Bio repeat 5	Bio repeat 6	Bio repeat 7	Bio repeat 8	Mean	SEM
		KCl	18	22	26	26	19	29	32	14	23.25	2.14434
		0.01	22	24	20	43	54	21	38	25	30.875	4.44987
		0.1	34	30	32	41	35	44	34	58	38.5	3.22933
		1	30	40	34	59	67	54	34	46	45.5	4.72833
		10	68	60	47	74	73	70	57	65	64.25	3.23899
		Glucobrassicin	Larger Spikes (s)
			Bio repeat 1	Bio repeat 2	Bio repeat 3	Bio repeat 4	Bio repeat 5	Bio repeat 6	Bio repeat 7	Bio repeat 8	Mean	SEM
		KCl	18	22	26	26	19	29	32	14	23.25	2.14434
		0.01	0	0	0	10	2	9	4	2	3.375	1.426
		0.1	2	0	0	11	12	8	2	8	5.375	1.74169
		1	10	1	2	5	3	5	12	2	5	1.41421
		10	2	2	5	7	3	9	4	5	4.625	0.86474
	Fig 3k	Gluconasturtiin	Smaller Spikes (s)
			Bio repeat 1	Bio repeat 2	Bio repeat 3	Bio repeat 4	Bio repeat 5	Bio repeat 6	Bio repeat 7	Bio repeat 8	Mean	SEM
		KCl	25	31	22	28	37	21	10	24	24.75	2.80147
		0.01	28	30	28	26	39	36	45	57	36.125	3.76752
		0.1	34	21	36	21	40	32	64	18	33.25	5.23297
		1	68	59	43	59	58	67	106	75	66.875	6.50669
		10	86	92	61	83	76	98	73	84	81.625	4.08367
		Glucobrassicin	Larger Spikes (s)
			Bio repeat 1	Bio repeat 2	Bio repeat 3	Bio repeat 4	Bio repeat 5	Bio repeat 6	Bio repeat 7	Bio repeat 8	Mean	SEM
		KCl	25	31	22	28	37	21	10	24	24.75	2.80147
		0.01	1	7	14	1	1	4	8	0	4.5	1.72171
		0.1	2	15	7	1	11	3	2	9	6.25	1.8003
		1	15	16	16	7	11	15	12	19	13.875	1.31526
		10	10	7	21	3	2	12	27	6	11	3.11677

## Sheet: Fig4
	Fig 4B	Compound	Spikes/s
			Bio repeat 1	Bio repeat 2	Bio repeat 3	Bio repeat 4	Bio repeat 5	Bio repeat 6	Bio repeat 7	Bio repeat 8	Bio repeat 9	Bio repeat 10	Bio repeat 11	Bio repeat 12	Bio repeat 13	Bio repeat 14	Bio repeat 15	Bio repeat 16	Mean	SEM
		KCl	42	45	41	39	44	59	19	23	24	34	61	14	51	35	43	9	36.4375	3.79689
		Sinigrin	65	58	42	67	58	75	22	56	39	56	63	71	27	32	26	57	50.875	4.27383
		Gluconapin	72	71	79	44	21	53	11	13	47								45.6667	8.64581
		Glucoiberin	87	26	40	70	19	62	35	77	14	34							46.4	8.11473
		Glucobrassicin	73	87	63	70	53	111	73	60	104	50	117						78.2727	7.03122
		Gluconasturtiin	48	95	94	69	86	87	94	67	88	89	160	54	127				89.0769	8.15512
	Fig 4D	Compound	Spikes/s
			Bio repeat 1	Bio repeat 2	Bio repeat 3	Bio repeat 4	Bio repeat 5	Bio repeat 6	Bio repeat 7	Bio repeat 8	Bio repeat 9	Bio repeat 10	Bio repeat 11	Bio repeat 12	Bio repeat 13	Bio repeat 14	Bio repeat 15	Bio repeat 16	Bio repeat 17	Bio repeat 18	Mean	SEM
		KCl	29	64	20	28	40	29	53	27	25	31	19	37	49	27	22	19	20	39	32.1111	2.99879
		Sinigrin	71	44	81	87	49	79	89	70	65	87	78	71	57	69	86	73	72	74	72.3333	2.97374
		Gluconapin	75	81	85	92	90	108	103	75	55	98	86	117	75	92	82	83	76	93	87	3.36844
		Glucoiberin	78	79	65	102	97	68	101	83	79	114	81	56							83.5833	4.90587
		Glucobrassicin	66	80	109	42	88	66	57	102	49	89	69	93	70	110					77.8571	5.75207
		Gluconasturtiin	73	101	106	103	93	117	91	99	112	114	106	123	131	157	109	125	62	104	107	4.98167
	Fig 4E	Glucobrassicin	Spikes/s
			Bio repeat 1	Bio repeat 2	Bio repeat 3	Bio repeat 4	Bio repeat 5	Bio repeat 6	Bio repeat 7	Mean	SEM
		KCL	14	51	35	31	21	36	13	28.7143	5.15805
		0.01	21	38	43	16	15	66		33.1667	8.10521
		0.1	36	39	44	60	26	15	30	35.7143	5.40156
		1	58	56	60	56	63	44	66	57.5714	2.65345
		10	80	78	70	64	102	72	117	83.2857	7.23982
	Fig 4F	Gluconasturtiin (mM)	Spike/s
			Bio repeat 1	Bio repeat 2	Bio repeat 3	Mean	SEM
		KCl	24	25	21	23.3333	1.20185
		0.01	39	14	37	50.3333	8.51143
		0.1	50	73	46	56.3333	8.41295
		1	70	115	64	83	16.0935
		10	89	160	127	125.333	20.5129
	Fig 4G	Sinigrin	Smaller Spikes (s)
			Bio repeat 1	Bio repeat 2	Bio repeat 3	Bio repeat 4	Bio repeat 5	Bio repeat 6	Bio repeat 7	Mean	SEM
		KCl	26	20	25	63	27	12	52	32.1429	6.92624
		0.01	17	29	23	45	30	50		32.3333	5.20043
		0.1	29	24	25	28	30	63	57	36.5714	6.13676
		1	49	42	57	65	105	76		65.6667	9.25083
		10	61	53	69	80	70	58	71	66	3.4641
		Sinigrin	Larger Spikes (s)
			Bio repeat 1	Bio repeat 2	Bio repeat 3	Bio repeat 4	Bio repeat 5	Bio repeat 6	Bio repeat 7	Mean	SEM
		KCl	26	20	25	63	27	12	52	32.1429	6.92624
		0.01	0	0	0	0	0	0		0	0
		0.1	1	0	0	0	1	1	5	1.1429	0.67006
		1	3	8	3	1	5	0		3.3333	1.17379
		10	10	4	0	6	3	14	3	5.7143	1.8089
	Fig 4H	Gluconapin	Smaller Spikes (s)
			Bio repeat 1	Bio repeat 2	Bio repeat 3	Bio repeat 4	Bio repeat 5	Bio repeat 6	Bio repeat 7	Bio repeat 8	Mean	SEM
		KCl	19	20	39	37	30	21	13	37	27	3.53048
		0.01	11	26	16	62	17	19			25.1667	7.63071
		0.1	17	25	20	44	59	31	36		33.1429	5.56104
		1	39	63	44	55	93	48	58		57.1429	6.74512
		10	73	88	66	75	76	69	91	87	78.125	3.3082
		Gluconapin	Larger Spikes (s)
			Bio repeat 1	Bio repeat 2	Bio repeat 3	Bio repeat 4	Bio repeat 5	Bio repeat 6	Bio repeat 7	Bio repeat 8	Mean	SEM
		KCl	19	20	39	37	30	21	13	37	27	3.53048
		0.01	0	0	0	2	4	0			1	0.68313
		0.1	0	0	0	0	3	0	0		0.4286	0.42857
		1	6	12	3	6	2	1	2		4.5714	1.44514
		10	2	4	16	8	0	24	13	12	9.875	2.83119
	Fig 4I	Glucoiberin	Smaller Spikes (s)
			Bio repeat 1	Bio repeat 2	Bio repeat 3	Bio repeat 4	Bio repeat 5	Bio repeat 6	Bio repeat 7	Mean	SEM
		KCl	27	22	20	39	37	30	21	28	2.91139
		0.01	25	17	11	47	36			27.2	6.48383
		0.1	32	30	33	15	49	41		33.3333	4.66667
		1	50	29	34	67	36	72	50	48.2857	6.25914
		10	67	54	53	82	67	65		64.6667	4.32563
		Glucoiberin	Larger Spikes (s)
			Bio repeat 1	Bio repeat 2	Bio repeat 3	Bio repeat 4	Bio repeat 5	Bio repeat 6	Bio repeat 7	Mean	SEM
		KCl	27	22	20	39	37	30	21	28	2.91139
		0.01	0	0	0	1	0			0.2	0.2
		0.1	4	9	8	0	1	7		4.8333	1.53659
		1	4	8	5	5	0	0	0	3.1429	1.20374
		10	8	23	14	15	16	8		14	2.29492
	Fig 4J	Glucobrassicin	Smaller Spikes (s)
			Bio repeat 1	Bio repeat 2	Bio repeat 3	Bio repeat 4	Bio repeat 5	Bio repeat 6	Bio repeat 7	Bio repeat 8	Mean	SEM
		KCl	27	22	39	37	30	21	13	37	28.25	3.26644
		0.01	35	26	17	9	55	23	51		30.8571	6.47496
		0.1	28	55	39	38	57	84	35	36	46.5	6.41149
		1	46	41	86	62	34	67	92	38	58.25	7.8439
		10	75	66	82	86	97	108	69	97	85	5.25085
		Glucobrassicin	Larger Spikes (s)
			Bio repeat 1	Bio repeat 2	Bio repeat 3	Bio repeat 4	Bio repeat 5	Bio repeat 6	Bio repeat 7	Bio repeat 8	Mean	SEM
		KCl	27	22	39	37	30	21	13	37	28.25	3.26644
		0.01	0	5	0	0	3	1	0		1.2857	0.74688
		0.1	0	2	0	0	4	5	0	0	1.375	0.7304
		1	4	5	0	4	8	5	1	3	3.75	0.88135
		10	12	2	2	4	5	3	1	2	3.875	1.24553
	Fig 4K	Gluconasturtiin (mM)	Smaller Spikes (s)
			Bio repeat 1	Bio repeat 2	Bio repeat 3	Bio repeat 4	Bio repeat 5	Bio repeat 6	Bio repeat 7	Mean	SEM
		KCl	26	37	49	27	22	19	20	28.5714	4.09911
		0.01	35	37	46	94	54	37	46	49.8571	7.78713
		0.1	59	45	66	99	53	79	43	63.4286	7.55884
		1	74	95	112	135	92	93	55	93.7143	9.67499
		10	102	114	110	153	105	121	95	114.286	7.19032
		Gluconasturtiin (mM)	Larger Spikes (s)
			Bio repeat 1	Bio repeat 2	Bio repeat 3	Bio repeat 4	Bio repeat 5	Bio repeat 6	Bio repeat 7	Mean	SEM
		KCl	26	37	49	27	22	19	20	28.5714	4.09911
		0.01	2	6	2	3	1	1	0	2.1429	0.73771
		0.1	10	4	1	8	3	4	3	4.7143	1.18952
		1	21	17	3	2	2	7	3	7.8571	2.97952
		10	4	9	21	4	4	4	9	7.8571	2.36471

## Sheet: Fig5
	Name	Tissue	Relative expression level
			Bio repeat 1	Bio repeat 2	Bio repeat 3	Mean	SEM
	PrapGr1	FT	0.611617	0.616404	0.419198	0.549	0.06501
		MT	0.225445	0.90428	0.897757	0.67567	0.22534
		LM	0.0613238	0.0703411	0.101053	0.07733	0.012115
	PrapGr2	FT	0.0661507	0.0634144	0.0655572	0.065	0.001
		MT	0.140755	0.11298	0.122039	0.12533	0.008253
		LM	0.00254263	0.00377555	0.00272617	0.00333	0.000333
	PrapGr3	FT	0.0199046	0.0016175	0.00638074	0.00933	0.005457
		MT	0.00896711	0.00658125	0.0111645	0.009	0.001155
		LM	0.000594933	0.00192807	0.00127965	0.00133	0.000333
	PrapGr4	FT	1.30735	0.698502	0.423171	0.80967	0.261119
		MT	0.293824	0.589469	0.323729	0.40233	0.093734
		LM	0.0590183	0.0315874	0.0493616	0.04667	0.007881
	PrapGr5	FT	1.84269	1.59925	1.01522	1.48567	0.245648
		MT	0.256865	0.58334	0.391116	0.41033	0.094603
		LM	0.399377	0.274924	0.478525	0.38433	0.059345
	PrapGr6	FT	1.47817	1.79359	1.54635	1.606	0.096028
		MT	1.00257	1.00175	1.00203	1.00233	0.000333
		LM	0.394793	0.231193	0.441341	0.35567	0.063732
	PrapGr7	FT	0.381213	0.343829	0.414158	0.37967	0.020218
		MT	0.284424	0.128608	0.173979	0.19567	0.046037
		LM	0.0989752	0.0546655	0.0836618	0.07933	0.012914
	PrapGr8	FT	0.28601	0.395633	0.380812	0.35433	0.03444
		MT	0.273119	0.066722	0.112901	0.151	0.062429
		LM	0.00973041	0.00681829	0.00446635	0.007	0.001732
	PrapGr9	FT	2.46488	1.55535	1.0917	1.704	0.403292
		MT	0.803952	1.13878	0.763657	0.90233	0.118895
		LM	0.0971437	0.085328	0.092722	0.09167	0.003528
	PrapGr10	FT	0.81462	0.93212	0.582964	0.77667	0.102555
		MT	0.245149	0.234569	0.21317	0.231	0.009452
		LM	0.183934	0.15084	0.240346	0.19167	0.025976
	PrapGr11	FT	0.282032	0.195617	0.195227	0.22433	0.028835
		MT	0.0791956	0.0930296	0.126385	0.09933	0.013932
		LM	0.0169184	0.00884425	0.0291604	0.01833	0.005812
	PrapGr12	FT	0.454306	0.8488	0.712475	0.67167	0.115796
		MT	0.202618	0.669862	0.514107	0.46233	0.137264
		LM	0.0700822	0.0583102	0.0727322	0.067	0.004583
	PrapGr13	FT	0.153592	0.174405	0.101633	0.14333	0.021458
		MT	0.168085	0.122626	0.0923482	0.12767	0.022063
		LM	0.0295269	0.0242633	0.00898171	0.021	0.006245
	PrapGr14	FT	0.0355735	0.0516091	0.0393001	0.04233	0.00491
		MT	0.0843891	0.0154021	0.0284437	0.04233	0.021169
		LM	0.000608165	0.000107578	0	0.00033	0.000333
	PrapGr15	FT	3.93067	3.55376	3.29286	3.59267	0.185187
		MT	0.769623	0.987417	0.778489	0.845	0.071038
		LM	0.531761	0.36227	0.707215	0.53367	0.099596
	PrapGr16	FT	2.61669	1.91641	1.52029	2.01767	0.320731
		MT	0.437296	0.61667	0.42984	0.49467	0.0612
		LM	0.453861	0.304483	0.341596	0.36667	0.045023
	PrapGr17	FT	0.155204	0.199706	0.24117	0.19867	0.024835
		MT	0.184834	0.064246	0.0732082	0.10733	0.03892
		LM	0.0114129	0.00691625	0.0288363	0.01567	0.006766
	PrapGr18	FT	1.14826	0.98733	0.930636	1.022	0.065041
		MT	0.384688	0.537177	0.418578	0.447	0.046058
		LM	0.147868	0.102417	0.134766	0.12833	0.013691
	PrapGr19	FT	2.09821	1.95815	1.64374	1.9	0.134229
		MT	0.774923	1.19689	0.850441	0.94067	0.129982
		LM	0.306014	0.205617	0.306633	0.273	0.033501
	PrapGr20	FT	2.14318	1.97378	1.39854	1.83867	0.225182
		MT	0.707832	1.10618	0.85167	0.88867	0.116346
		LM	0.430203	0.246698	0.306738	0.328	0.053861
	PrapGr21	FT	0.823252	0.604271	0.394113	0.607	0.123851
		MT	0.222229	0.470943	0.334009	0.34233	0.072001
		LM	0.0609936	0.045763	0.0884206	0.065	0.012288
	PrapGr22	FT	2.51157	1.45652	1.21298	1.72733	0.398606
		MT	0.568844	1.21441	1.02223	0.935	0.191209
		LM	0.304921	0.192213	0.248049	0.24833	0.032621
	PrapGr23	FT	0	0	0.0034121	0.001	0.001
		MT	0.00123547	0.00601282	0.0109834	0.006	0.002887
		LM	0	0.00236595	0.000104925	0.00067	0.000667
	PrapGr24	FT	0.00963083	0.00180304	0	0.004	0.003055
		MT	0.00392355	0	0.0095846	0.00467	0.002906
		LM	0.00826345	0.000989179	0.00318102	0.004	0.002082
	PrapGr25	FT	0.40812	0.499628	0.415282	0.441	0.029569
		MT	0.227668	0.354142	0.225466	0.269	0.042509
		LM	0.0392956	0.05389	0.0467015	0.04667	0.004333
	PrapGr26	FT	0.701769	0.557825	0.475141	0.57833	0.066313
		MT	0.0979064	0.39362	0.225498	0.239	0.085734
		LM	0.217565	0.166084	0.246047	0.21	0.023438
	PrapGr27	FT	0.752521	0.455425	0.383523	0.53067	0.11304
		MT	0.256039	0.601764	0.496965	0.45167	0.102421
		LM	0.344338	0.210064	0.379801	0.31133	0.051721
	PrapGr28	FT	7.02626	5.01759	4.43069	5.49167	0.785658
		MT	3.09376	3.61638	3.71609	3.47533	0.19284
		LM	0.922757	0.72388	0.71036	0.78567	0.068785
	PrapGr29	FT	0.669485	0.813717	0.644027	0.709	0.052994
		MT	0.448874	0.62104	0.689533	0.58667	0.071657
		LM	0.409172	0.319626	0.472554	0.40067	0.044363
	PrapGr30	FT	0.00294171	0.0035688	0.00535173	0.004	0.000577
		MT	0.019194	0	0.0284641	0.01567	0.008253
		LM	0.0132113	0.0170618	0.00586849	0.012	0.003215
	PrapGr31	FT	0.176387	0.264281	0.306922	0.249	0.038553
		MT	0.564959	0.659987	0.463611	0.563	0.056589
		LM	0.0315196	0.0605135	0.105341	0.066	0.021221
	PrapGr32	FT	0.457156	0.71666	0.583449	0.58567	0.075067
		MT	0.302805	0.753583	0.495972	0.51767	0.130642
		LM	0.0458322	0.276438	0.397238	0.23967	0.102941
	PrapGr33	FT	0.71594	0.438281	0.650855	0.60167	0.083957
		MT	2.45408	0.886024	1.40578	1.582	0.461117
		LM	0.034166	0.0472548	0.0318422	0.03767	0.004702
	FT: female tarsi; MT: male tarsi; LM: larval mauthparts

## Sheet: Fig6
	Fig 6A	Compound	Current (nA)
			Bio repeat 1	Bio repeat 2	Bio repeat 3	Bio repeat 4	Bio repeat 5	Bio repeat 6	Bio repeat 7	Bio repeat 8	Mean	SEM
		Sinigrin	32.7	23.2	27.3	15.9	14.3	47	30.8		27.3143	4.21242
		Gluconapin	7.3	0	2.2	4.6	0	0			2.35	1.24036
		Glucoiberin	0.6	0	1.8	1.8	0	1.3	3.4		1.2714	0.45707
		Glucobrassicin	0.9	1.2	0.7	0	0	0	0		0.4	0.1964
		Gluconasturtiin	3.4	0.9	1.4	0	4.3	0	1.7		1.6714	0.62018
		Vanillic acid	0	0	1.7	4	1.5	2.7	0	0	1.2375	0.5375
		Amygdalin	0	0	0	0.6	0	0	0		0.0857	0.08571
		Quinine	2.4	0	0	0.3	7.6	0	0	0	1.2875	0.9482
		Chloroquine	1.5	0	2.7	0	8.5	13.7			4.4	2.26068
		Berberine	2.7	3.4	3.7	7	0	1.5	0		2.6143	0.92516
		L-canavanine	5.2	0	0	0.3	0	0	0		0.7857	0.73693
		Phlorizin	0	1.9	6.4	0	0	0			1.3833	1.05021
		Umbelliferone	0.9	0	0	0	0	0	0		0.1286	0.12857
		Rutin hydrate	0	0.9	0	0	0	0	0		0.1286	0.12857
		Denatonium 或 Denatonium Benzoate	0	2.1	0	0	0	8	4.6		2.1	1.18221
		Salicin	1.2	0	0	0	0	0	0		0.1714	0.17143
		Gallic acid	0	0	0	0	0	0	0		0	0
		Naringin	0	0	0	0	0	0	0		0	0
		Sinapic acid	0	0	0	0	0	0	0		0	0
		Gramine	2.7	0	0	0	0	0.6	0		0.4714	0.38092
		Caffeine	0	3.7	0	0	0	0	0		0.5286	0.52857
		Sucrose	0	0	0	0	0	5.8	0		0.8286	0.82857
		Allyl isothiocyanate	0	0	0	0	0	0	0		0	0
		Indole	0	0	0	0	0	0	0		0	0
		Coumarin	3.1	0	0.9	0	0	0	0		0.5714	0.44008
		Salicylic acid	0	7.6	0	0	5.5	0	0		1.8714	1.22954
		Jasmonic acid	0	0	2.1	0	0	0	0	0	0.2625	0.2625
		Methyl jasmonate	0	7.3	0	2.1	0	0			1.5667	1.19685
	Fig 6B	Compound	Current (nA)
			Bio repeat 1	Bio repeat 2	Bio repeat 3	Bio repeat 4	Bio repeat 5	Bio repeat 6	Bio repeat 7	Mean	SEM
		Sinigrin	1.2	0.6	4.3	3.1	0	2.1		1.8833	0.659
		Gluconapin	0.9	2.3	3.1					2.1	0.64291
		Glucoiberin	0.3	2.2	0.3					0.9333	0.63333
		Glucobrassicin	2.4	2.1	4.9					3.1333	0.88757
		Gluconasturtiin	0	1.7	0					0.5667	0.56667
		Vanillic acid	0.9	1.5	0	0	0	0		0.4	0.26458
		Amygdalin	0	0	0.6	0	0	0		0.1	0.1
		Quinine	0	1.2	4.6	0	3.4			1.84	0.92822
		Chloroquine	0	8.3	6.1	4	0			3.68	1.64906
		Berberine	0	2.3	0	0	0			0.46	0.46
		L-canavanine	1.8	2.8	0	0	0			0.92	0.58515
		Phlorizin	0.4	5.8	0	0	0	0		1.0333	0.95557
		Umbelliferone	0	1.8	0	0	0			0.36	0.36
		Rutin hydrate	0	0	0	2.1	0			0.42	0.42
		Denatonium 或 Denatonium Benzoate	0	0	0	0	0	0		0	0
		Salicin	0	3.4	0	0	0	0		0.5667	0.56667
		Gallic acid	0	0	0	2.1	0	0	0	0.3	0.3
		Naringin	0	0	0	0	3.7	0		0.6167	0.61667
		Sinapic acid	0	0	0.3	0	0	0		0.05	0.05
		Gramine	0	3.1	0	0	0	0		0.5167	0.51667
		Caffeine	0	0	0	0	0	0	0	0	0
		Sucrose	0	0	3.3	0	0	0		0.55	0.55
		Allyl isothiocyanate	0	0	0	0	0	0		0	0
		Indole	0	0	0	0	0	0		0	0
		Coumarin	0	0	0	0	0			0	0
		Salicylic acid	0.9	3.7	0	0	0	0		0.7667	0.6048
		Jasmonic acid	0	0	8.5	0	0	0		1.4167	1.41667
		Methyl jasmonate	0	0	8.5	0	0	0		1.4167	1.41667
	Fig 6D	Concentration	Current (nA)
			Bio repeat 1	Bio repeat 2	Bio repeat 3	Bio repeat 4	Bio repeat 5	Bio repeat 6	Mean	SEM
		10-4 M	3.4	3.7	3.4	2.7	0.9		2.82	0.50735
		5×10-4 M	10.1	4	7.6	0.9	0.5		4.62	1.87227
		10-3 M	10.7	23.2	9.2	14.3	8.5	25.6	15.25	3.02266
		5×10-3 M	44.9	34.5	22.9	17.2	36.6		31.22	4.963
		10-2 M	92.7	119.9	53.7	50	70.5	50.4	72.8667	11.5558
		5×10-2 M	340.7	201.1	228.6	230.4	239.3		248.02	24.0361
	Fig 6F	Concentration	Current (nA)
			Bio repeat 1	Bio repeat 2	Bio repeat 3	Bio repeat 4	Bio repeat 5	Mean	SEM
		10-4 M	0	3.4	6.7	0	0.5	2.12	1.3082
		5×10-4 M	4.3	0	4	1.1	0	1.88	0.94942
		10-3 M	3.1	0	9.5	2.8	0.5	3.18	1.69393
		5×10-3 M	4	13.7	7.3	2.9	3.4	6.26	2.01261
		10-2 M	18.6	22.3	17.6	11	8.2	15.54	2.58643
		5×10-2 M	50.4	64.1	66.5	64.4	59.2	60.92	2.88953

## Sheet: Fig7
	Fig 7B
			1, wild type W1118
			2, Gr5a-GAL4;Dr/sb line
			3, Cyo/sp;UAS-PrapGr28 line
			4, Gr5a-GAL4;UAS-PrapGr28 line
		Treatment	Fly lines	Spikes/s
	Fig 7D			Bio repeat 1	Bio repeat 2	Bio repeat 3	Bio repeat 4	Bio repeat 5	Bio repeat 6	Bio repeat 7	Bio repeat 8	Bio repeat 9	Bio repeat 10	Bio repeat 11	Mean	SEM
		KCl	W1118	35	24	48	61	51	18	48	51	42	27		40.5	4.40517
			Gr5a-GAL4; Dr/sb	53	45	67	61	55	57	60	36	31	52	64	52.8182	3.42137
			Cyo/sp; UAS-PrapGr28	50	41	67	71	32	2	41	21	38	54	62	43.5455	6.18409
			Gr5a-GAL4; UAS-PrapGr28	30	43	43	32	40	50	52	39	46	32	46	41.1818	2.23126
		Sinigrin	W1118	28	52	27	39	22	34	50	44	23	23	29	33.7273	3.30314
			Gr5a-GAL4; Dr/sb	31	36	44	41	48	26	31	54	27	44	43	38.6364	2.73786
			Cyo/sp; UAS-PrapGr28	35	40	17	23	22	24	16	34	30	44		28.5	3.03407
			Gr5a-GAL4; UAS-PrapGr28	84	72	91	70	89	84	78	66	67	70	63	75.8182	2.95979
		Gluconapin	W1118	54	38	24	40	29	44	41	21	26	49		36.6	3.52199
			Gr5a-GAL4; Dr/sb	53	17	29	49	34	24	33	20	30	33	32	32.1818	3.27752
			Cyo/sp; UAS-PrapGr28	34	21	19	35	42	22	29	24				28.25	2.87694
			Gr5a-GAL4; UAS-PrapGr28	67	25	39	44	21	27	68	35	66	58	27	43.3636	5.52231
		Glucoiberin	W1118	56	48	9	20	17	23	13	9	7	26		22.8	5.28688
			Gr5a-GAL4; Dr/sb	33	42	36	24	43	29	44	22	48	52	37	37.2727	2.90795
			Cyo/sp; UAS-PrapGr28	15	6	8	19	22	33	35	33	33			22.6667	3.79693
			Gr5a-GAL4; UAS-PrapGr28	19	25	19	34	28	38	44	16	15	37	59	30.3636	4.10825
		Glucobrassicin	W1118	48	19	28	12	21	40	11	38	35	29		28.1	3.9
			Gr5a-GAL4; Dr/sb	55	25	19	45	52	27	30	17	40	47	43	36.3636	4.01197
			Cyo/sp; UAS-PrapGr28	34	16	19	34	17	24	31	36				26.375	2.94556
			Gr5a-GAL4; UAS-PrapGr28	43	27	26	22	38	58	52	38	48	65	23	40	4.42308
		Gluconasturtiin	W1118	33	27	35	29	18	41	20	7	32	18		26	3.20763
			Gr5a-GAL4; Dr/sb	34	24	39	33	31	31	27	2	26	26	34	27.9091	2.91845
			Cyo/sp; UAS-PrapGr28	23	19	22	27	10	36	29	34	12			23.5556	2.99588
			Gr5a-GAL4; UAS-PrapGr28	38	26	34	22	62	34	31	14	50	63	16	35.4545	5.0585
	Fig 7E	Singrin	Fly lines	Spikes/s
				Bio repeat 1	Bio repeat 2	Bio repeat 3	Bio repeat 4	Bio repeat 5	Bio repeat 6	Bio repeat 7	Bio repeat 8	Bio repeat 9	Bio repeat 10	Bio repeat 11	Bio repeat 12	Mean	SEM
		10 mM	W1118	18	21	18	31	44	46	17	41	25	20			28.1	3.65285
			Gr5a-GAL4; Dr/sb	44	54	39	60	48	35	45	35					45	3.13961
			Cyo/sp; UAS-PrapGr28	26	31	32	39	17	12	24	43	39	15	28	24	27.5	2.84844
			Gr5a-GAL4; UAS-PrapGr28	155	71	65	128	99	42	60	60	88	88	75		84.6364	9.88872
		1.0 mM	W1118	39	48	36	26	54	66	21	33	30	38			39.1	4.2881
			Gr5a-GAL4; Dr/sb	80	25	78	30	57	69	52	18	47				50.6667	7.59386
			Cyo/sp; UAS-PrapGr28	37	45	44	34	48	10	53	78	26	36	48	38	41.4167	4.70245
			Gr5a-GAL4; UAS-PrapGr28	98	71	100	66	84	76	77	98	57	64	50		76.4545	5.14581
		0.1 mM	W1118	39	77	48	44	50	48	53	31	48	42			48	3.78887
			Gr5a-GAL4; Dr/sb	43	68	39	68	62	65	103						64	7.90419
			Cyo/sp; UAS-PrapGr28	43	42	21	24	48	18	48	79	40	50	63		43.2727	5.45576
			Gr5a-GAL4; UAS-PrapGr28	75	61	49	76	57	31	76	23	23	62	60	53	53.8333	5.53478

## Sheet: Fig8
	Fig 8B	Treatment	Relative expression level
			Bio repeat 1	Bio repeat 2	Bio repeat 3	Bio repeat 4	Bio repeat 5	Mean	SEM
		WT	1.011	1.026	1.015	1	1.028	1.016	0.005128
		GFP	1.189	1.129	0.657	1.404		1.09475	0.157405
		PrapGr28 a	0.6	0.338	0.757	0.61	0.486	0.5582	0.069876
		PrapGr28 b	0.635	0.572	0.445	0.739	0.478	0.5738	0.053295
		PrapGr28 a+b	0.369	0.517	0.693	0.719	0.977	0.655	0.102485
	Fig 8D	Glucosinolates	dsRNA	Smaller Spikes (s)
				Bio repeat 1	Bio repeat 2	Bio repeat 3	Bio repeat 4	Bio repeat 5	Bio repeat 6	Bio repeat 7	Bio repeat 8	Bio repeat 9	Bio repeat 10	Bio repeat 11	Bio repeat 12	Bio repeat 13	Bio repeat 14	Mean	SEM
		Sinigrin	GFP	92	92	74	95	78	78	71	83	77	78	72	94	61		80.3846	2.86343
			PrapGr28 a	36	46	46	59	52	58	45	41	56	48					48.7	2.37136
			PrapGr28 b	47	54	45	42	50	54	66	63	65	39	58	50	78		54.6923	3.06214
			PrapGr28 a+b	53	53	59	52	28	42	54	56	59	26	66	73	54		51.9231	3.68027
		Gluconapin	GFP	61	109	113	102	81	79	79	73	48	70	99	70	68	62	79.5714	5.17678
			PrapGr28 a	63	57	58	63	52	61	51	65	52						58	1.7873
			PrapGr28 b	67	50	64	68	66	77	73	77	67	46	37	56	66	60	62.4286	3.10567
			PrapGr28 a+b	68	55	66	48	78	64	52	61	53	87	85	56			64.4167	3.75269
		Glucoiberin	GFP	41	30	79	47	51	37	52	53	42	64					49.6	4.43772
			PrapGr28 a	53	67	28	66	22	68	54								51.1429	7.1595
			PrapGr28 b	38	35	57	43	44	40	49	56	87	34	61	53	62		50.6923	4.02935
			PrapGr28 a+b	50	47	62	36	68	53	71	99	48						59.3333	6.17342
		Glucobrassicin	GFP	33	32	52	60	32	60	69	80	71	71	72				57.4545	5.35701
			PrapGr28 a	52	46	76	46	65	42									54.5	5.41449
			PrapGr28 b	34	48	34	46	58	55	70	57	27	35	82	83			52.4167	5.41247
			PrapGr28 a+b	35	65	65	47	60	76	76	75	63	52					61.4	4.26146
		Gluconasturtiin	GFP	96	89	78	84	51	86	86	69	44	71	114	83	98		80.6923	5.22001
			PrapGr28 a	81	79	79	54	103	51									74.5	7.88987
			PrapGr28 b	74	60	60	76	92	75	78	52	76	73	67	94	80		73.6154	3.30993
			PrapGr28 a+b	97	113	88	79	42	86	90	61	97	103	84	98	115	73	87.5714	5.24846
	Fig 8E	Singrin	dsRNA	Smaller Spikes (s)
				Bio repeat 1	Bio repeat 2	Bio repeat 3	Bio repeat 4	Bio repeat 5	Bio repeat 6	Bio repeat 7	Bio repeat 8	Bio repeat 9	Mean	SEM
		10 mM	GFP	75	87	74	96	78	76	62	80	82	78.8889	3.12448
			PrapGr28 a	39	51	44	59	61	49	39	50	52	49.3333	2.58736
			PrapGr28 b	65	67	64	58	54	61	47			59.4286	2.66241
			PrapGr28 a+b	51	50	65	48	61	44	55			53.4286	2.80185
		1 mM	GFP	43	41	36	40	45	46				41.8333	1.49257
			PrapGr28 a	34	36	29	25	27	24				29.1667	1.99025
			PrapGr28 b	38	44	37	24	42					37	3.49285
			PrapGr28 a+b	37	40	41	28	48					38.8	3.24654
		0.1 mM	GFP	36	22	20	20	30	26				25.6667	2.60342
			PrapGr28 a	30	29	35	35	16					29	3.47851
			PrapGr28 b	15	17	25	12	31					20	3.49285
			PrapGr28 a+b	10	26	16	30	20	19	34			22.1429	3.15042
	Fig 8F	Gluconapin	dsRNA	Smaller Spikes (s)
				Bio repeat 1	Bio repeat 2	Bio repeat 3	Bio repeat 4	Bio repeat 5	Bio repeat 6	Bio repeat 7	Bio repeat 8	Bio repeat 9	Mean	SEM
		10 mM	GFP	94	87	80	61	72	70	76	80	68	76.4444	3.36696
			PrapGr28 a	58	59	74	44	34	64	40			53.2857	5.41916
			PrapGr28 b	65	53	46	61	34	45	63	73		55	4.53163
			PrapGr28 a+b	66	52	56	60	60	60	68	66		61	1.92725
		1 mM	GFP	38	53	21	37	45	51				40.8333	4.77784
			PrapGr28 a	33	26	32	24	46					32.2	3.85227
			PrapGr28 b	44	40	35	50	37					41.2	2.67208
			PrapGr28 a+b	40	35	43	53	43					42.8	2.93939
		0.1 mM	GFP	25	41	22	11	24	27				25	3.94124
			PrapGr28 a	19	33	30	20	34					27.2	3.21559
			PrapGr28 b	24	28	24	18	23	34	32			26.1429	2.09794
			PrapGr28 a+b	20	30	37	32	37	26				30.3333	2.69155

## Sheet: S6_Fig
	Name	Tissue	TPM values
			Bio repeat 1	Bio repeat 2	Bio repeat 3	Mean	SEM
	PrapGr1	FT	0.0963804	0.157554	0.0930833	0.11667	0.021858
		MT	0	0.125817	0.0781142	0.07	0.037859
		LM	0	0	0.0442666	0.01333	0.013333
	PrapGr2	FT	0.0775234	1.30811	0.692954	0.69333	0.355074
		MT	0.368288	0.545206	0.272398	0.39667	0.081921
		LM	0	0	0	0	0
	PrapGr3	FT	0.0230475	0.0145115	0.0206852	0.01667	0.003333
		MT	0	0.0209694	0.0180264	0.01333	0.006667
		LM	0.0143405	0.0125989	0.0147555	0.01	0
	PrapGr4	FT	0.129904	0	0	0.04333	0.043333
		MT	0	0	0	0	0
		LM	0	0	0	0	0
	PrapGr5	FT	0	0	0	0	0
		MT	0	0.0133442	0	0.00333	0.003333
		LM	0	0	0	0	0
	PrapGr6	FT	1.21104	0.439492	0.839818	0.83	0.222336
		MT	0.59115	0.385075	0.809183	0.59667	0.121289
		LM	0	0	0.0210793	0.00667	0.006667
	PrapGr7	FT	0.215808	0.145115	0.587459	0.32	0.136504
		MT	0.258746	0.238289	0.0540791	0.18333	0.066916
		LM	0	0	0	0	0
	PrapGr8	FT	0.959613	0.489245	0.364059	0.60333	0.182239
		MT	0.145427	0.32598	0.204299	0.22667	0.053645
		LM	0	0	0	0	0
	PrapGr9	FT	0	0	0	0	0
		MT	0	0	0	0	0
		LM	0	0	0	0	0
	PrapGr10	FT	0.794091	0.758745	0.198578	0.58333	0.191862
		MT	0.111431	0.12391	0.300439	0.17667	0.061734
		LM	0	0	0	0	0
	PrapGr11	FT	0.0314284	0	0	0.01	0.01
		MT	0	0.0419389	0	0.01333	0.013333
		LM	0	0	0	0	0
	PrapGr12	FT	0	0	0	0	0
		MT	0	0	0	0	0
		LM	0	0	0	0	0
	PrapGr13	FT	0.0481902	0	0.260633	0.10333	0.079652
		MT	0.0604371	0.0381263	0	0.03333	0.017638
		LM	0	0	0	0	0
	PrapGr14	FT	0.0356188	0.0912152	0.0372333	0.05667	0.016667
		MT	0	0	0.0701025	0.02333	0.023333
		LM	0	0	0	0	0
	PrapGr15	FT	0.60552	0.456076	0.2234	0.43	0.113578
		MT	0.196421	0.179193	0.192281	0.19	0.005774
		LM	0	0	0	0	0
	PrapGr16	FT	0.226284	0.300596	0.0910148	0.20667	0.061734
		MT	0.0245526	0.0648146	0.136199	0.07333	0.035277
		LM	0	0	0	0	0
	PrapGr17	FT	0.155047	0.205234	0.138591	0.17	0.020817
		MT	0.0604371	0.120098	0.0160234	0.06667	0.029059
		LM	0	0	0	0	0
	PrapGr18	FT	0.444188	0.474734	0.109631	0.34	0.115326
		MT	0.0339959	0.116285	0.100146	0.08333	0.027285
		LM	0	0	0	0	0
	PrapGr19	FT	0.127809	0.128531	0.0786037	0.11333	0.016667
		MT	0.0944329	0.0552831	0.132193	0.09333	0.020276
		LM	0	0	0	0	0
	PrapGr20	FT	0	0	0	0	0
		MT	0	0.102941	0	0.03333	0.033333
		LM	0	0	0	0	0
	PrapGr21	FT	0	0	0	0	0
		MT	0	0	0	0	0
		LM	0	0	0	0	0
	PrapGr22	FT	1.40799	1.7248	1.40039	1.51	0.10504
		MT	1.91888	1.9025	2.20322	2.00667	0.096839
		LM	2.64889	2.4253	2.77193	2.61667	0.099555
	PrapGr23	FT	0.490283	0	0	0.16333	0.163333
		MT	0	0	0	0	0
		LM	0.25608	0	0	0.08667	0.086667
	PrapGr24	FT	0	0.0373153	0.0289593	0.02333	0.012019
		MT	0	0	0	0	0
		LM	0	0	0	0	0
	PrapGr25	FT	0.0817138	0	0	0.02667	0.026667
		MT	0.509938	0.0114379	0.0340498	0.18333	0.163435
		LM	0	0	0	0	0
	PrapGr26	FT	0	0	0	0	0
		MT	0	0.030501	0	0.01	0.01
		LM	0	0	0	0	0
	PrapGr27	FT	0	0	0	0	0
		MT	0.0944329	0	0	0.03	0.03
		LM	0	0	0	0	0
	PrapGr28	FT	1.08114	0.68826	0.610213	0.79333	0.145182
		MT	0.56282	0.539487	0.378553	0.49333	0.05696
		LM	0.567473	0.495559	0.322514	0.46333	0.074461
	PrapGr29	FT	0	0.0352422	0	0.01333	0.013333
		MT	0.0491051	0.0724399	0	0.04	0.020817
		LM	0	0	0	0	0
	PrapGr30	FT	0	0.0746306	0	0.02333	0.023333
		MT	0.0604371	0	0	0.02	0.02
		LM	0.04507	0	0	0.01667	0.016667
	PrapGr31	FT	0.530092	0.147188	0.32062	0.33333	0.109899
		MT	0.0736577	0.091503	0.162237	0.10667	0.027285
		LM	0	0	0	0	0
	PrapGr32	FT	0.0167618	0	0	0.00667	0.006667
		MT	0.0207752	0	0	0.00667	0.006667
		LM	0	0	0	0	0
	PrapGr33	FT	2.16437	1.13604	0.440594	1.24667	0.499377
		MT	0.559043	0.773963	1.28187	0.87	0.213776
		LM	0	0	0	0	0
	FT: female tarsi; MT: male tarsi; LM: larval mauthparts

## Sheet: S9_Fig
	S9B Fig	Compound	Current (nA)
			Bio repeat 1	Bio repeat 2	Bio repeat 3	Bio repeat 4	Bio repeat 5	Bio repeat 6	Bio repeat 7	Mean	SEM
		Sinigrin	1.5	6.2	8.2	7	3.4	3.1	0.9	4.3286	1.06631
		Gluconapin	0	1.3	0					0.4333	0.43333
		Glucoiberin	0	0	3.4					1.1333	1.13333
		Glucobrassicin	0	4.1	0					1.3667	1.36667
		Gluconasturtiin	0.6	0	1.2					0.6	0.34641
		Vanillic acid	0	2.9	0	0	0			0.58	0.58
		Amygdalin	0	0	0	0	0			0	0
		Quinine	4.6	3.1	0.9	0	0	0	0	1.2286	0.70735
		Chloroquine	7	2.8	0	4.2	0	0	0	2	1.05198
		Berberine	3.1	1.1	2.4	0	0	0	0	0.9429	0.49659
		L-canavanine	2.7	4.5	0	0	9.5	0	0	2.3857	1.36232
		Phlorizin	0	0	0	4.3	0	0	0	0.6143	0.61429
		Umbelliferone	0	4.3	0	0	0	0	0	0.6143	0.61429
		Rutin hydrate	0	0	0	0	0	0	0	0	0
		Denatonium 或 Denatonium Benzoate	0	2.4	0	0	0	0	0	0.3429	0.34286
		Salicin	0	0	0	0	0	0	0	0	0
		Gallic acid	0	0	0	0	0	0		0	0
		Naringin	0	0	0	0	0	0	0	0	0
		Sinapic acid	0	0	0	0	0	0	0	0	0
		Gramine	4.9	0	0	0	9.2	6.1		3.3667	1.61093
		Caffeine	0	0	0	0	0	0	0	0	0
		Sucrose	0	0	0	6.1	0	0	0	0.8714	0.87143
		Allyl isothiocyanate	0	0	0	8.2	0	0	0	1.1714	1.17143
		Indole	0	0	4	0	0	0	0	0.5714	0.57143
		Coumarin	2.7	0	4.9	0	0	0	0	1.0857	0.74079
		Salicylic acid	0	7.9	0	0	0			1.58	1.58
		Jasmonic acid	5.2	0	0	0	0			1.04	1.04
		Methyl jasmonate	0.6	0	0	0	0			0.12	0.12
	S9D Fig	Concentration	Current (nA)
			Bio repeat 1	Bio repeat 2	Bio repeat 3	Bio repeat 4	Bio repeat 5	Mean	SEM
		10-4 M	14.8	9.5	2.7	4.6	3.1	6.94	2.30794
		5×10-4 M	17.8	4.9	11.3	4	3.7	8.34	2.74274
		10-3 M	21.9	12.2	25.6	7	2.1	13.76	4.41889
		5×10-3 M	19.8	24.1	21.4	17.7	13.1	19.22	1.85294
		10-2 M	60.4	26.6	52.8	30.2	17.7	37.54	8.13213
		5×10-2 M	116.6	85.4	133.7	80.9	80.9	99.5	10.8461

[truncated: 4 more sheets: S10_Fig, S11_Fig, S14_Fig, S18_Fig]
